# Supplementary material for: Isolation and Characterization of Human Trophoblast Side-Population (SP) Cells in Primary Villous Cytotrophoblasts and HTR-8/SVneo Cell Line
Source: PLoS One. 2011 Jul 7;6(7):e21990. doi: 10.1371/journal.pone.0021990 (PMC3131303; doi:10.1371/journal.pone.0021990)
Supplement: Table S1 — All sequences were selected from GenBank and used by real-time RT-PCR. (XLS) [file pone.0021990.s001.xls]

## Sheet: Sheet1
Supplemental Table 1. Primer sequences
	Target gene	Accession No.	Forword	Reverse
	IL7R	NM_002185	CTGAGGCTCCTTTTGACCTG	TCACATGCGTCCATTTGTTT
	IL1R2	NM_004633	CTACGCACCACAGTCAAGGA	TGAGGCCATAGCACAGTCAG
	ITGA1	NM_181501.1	GAATGCAGCACTCAACTGGA	CCTCGGTTATAGCTGCCAAG
	ITGA2	NM_000419	TCACTTTGTTGCTGGTGCTC	TCGGATCCCAAGATTTTCTG
	ITGA4	NM_000885	AAAATGGATGGCCTTCTGTG	TTTCATGGGGCTTCAAAAAC
	ITGB4	NM_001005619	GCTACGAGGGRCAGTTCTGC	GGCAGTCCTTCTTCTTGTGC
	ITGB5	XM_001129224	GAAGCTCACCAGCAACTTCC	AATCTCCACCGTTGTTCCAG
	EGFR	NM_005228	CAGGAGGTGGCTGGTTATGT	GGTGGCACCAAAGCTGTATT
	CK7	NM_005556	AGGAGAGCGAGCAGATCAAG	AAGTCCTCCACCACATCCTG
	CX43	NM_000165.3	TGGGCTCAGACATCCACATA	GACCAGGTGAGGCAGAGAAG
	CGB	NM_000737.2	GCTTCAGTCCAGCACCTTTC	GCCTCGTGTACCTGGCTTTA
	HLA-G	NM_002127	AGGAGACACGGAACACCAAG	TTCACATTGCAGCCTGAGAG
	ID2	NM_002166	CGGATATCAGCATCCTGTCC	TCCCCATGGTGGGAATAGTA
	HASH2	NM_005170.2	GGCACCAACACTTGGAGATT	AGTTCACGCTCCCTTGAAGA
	HAND1	NM_004821	CTGCAACCACACACTTGGAT	ACCACCACGATTCGAAGAAC
	PHLDA2	NM_003311	CGACAGCCTCTTCCAGCTAT	GGAAGTCGATCTCCTTGTGG
	ABCC1	NM_004996	TCTGGTCAGCCCAACTCTCT	CCTGTGATCCACCAGAAGGT
	ABCC2	NM_000392	TGCTTCCTGGGGATAATCAG	CACGGATAACTGGCAAACCT
	ABCG2	NM_004827	GGCCTCAGGAAGACTTATGT	AAGGAGGTGGTGTAGCTGAT
	LIF-R	NM_002310	TCCACACCGCTCAAATGTTA	GGATCAAGGGGCAGTTTGTA
	FGFR1	NM_015850	GAAGTTCAAATGCCCTTCCA	CCAGCTGGTATGTGTGGTTG
	FGFR2	NM_000141	CAGAGACCAACGTTCAAGCA	GAGGAAGGCATGGTTCGTAA
	FGFR3	NM_000142	ACTGTCTGGGTCAAGGATGG	GTTCTTCAGCCAGGAGATGG
	FGFR4	NM_002011	AGCACCCTACTGGACACACC	ACGCTCTCCATCACGAGACT
	BMP4	NM_001202	GCTTCCACCACGAAGAACAT	TAGCCCATAGTTTGGCTGCT
	CDX2	NM_001265	GATTTGGGGCCTCAAGAAAT	GGGTTCTGCAGTCTTTGGTC
	EOMES	NM_005442	CCACTGCCCACTACAATGTG	CCACGCCATCCTCTGTAACT
	ESRRB	NM_004452	CAGAGTGCCTGGATGGAAAT	CTGGCTCAGCTCGTAGTCCT
